# Supplementary material for: Repeated Inhalation of Peppermint Essential Oil Improves Exercise Performance in Endurance-Trained Rats
Source: Nutrients. 2023 May 26;15(11):2480. doi: 10.3390/nu15112480 (PMC10254935; doi:10.3390/nu15112480)
Supplement: Supplementary file 1 [file nutrients-15-02480-s001.zip]

Archive with 1 entries (1 files):
- nutrients-2384170-supplementary.pdf
